# Supplementary material for: Establishment and validation of a phenotype-driven predictive model for the diagnostic efficacy of trio-based whole exome sequencing (trio-WES) in children with genetic neurodevelopmental disorders (g-NDDs)
Source: Front Neurol. 2025 Oct 15;16:1574021. doi: 10.3389/fneur.2025.1574021 (PMC12568429; doi:10.3389/fneur.2025.1574021)
Supplement: Supplementary file 1 [file Data_Sheet_1.XLS]

## Sheet: NDD-NPDs
Supplementary File 1: The detailed information about the genetic results of the 163 g-NDDs patients who received trio-WES testing in training cohort.
id	Sex	Onset age (y)	Variants_location (GRCH37)	Variants_origin	Transcript	Variants_zygosity	CDS_change	Amino acid_change	Variants_type	Inheritance_pattern	Diagnosis
training_1	M	9	KMT2A	de novo	NM_001197104.2	het	c.10487dup	p.Met3496Ilefs*43	frameshift	AD	Wiedemann-Steiner syndrome
training_2	M	14	\	\	\	\	\	\	\	\	\
training_3	M	6	\	\	\	\	\	\	\	\	\
training_4	M	2.1	NF1	Maternal	NM_001042492.3	het	c.2288T>C	p.Leu763Pro	missense	AD	Neurofibromatosis, type 1
training_5	M	16	KMT2A	de novo	NM_001197104.1	het	c.3448C>T	p.Arg1150Cys	missense	AD	Wiedemann-Steiner syndrome
training_6	F	3.2	NR2F1	de novo	NM_005654.6	het	c.332A>G	p.Lys111Arg	missense	AD	Bosch-Boonstra-Schaaf optic atrophy syndrome
training_7	M	7.7	chr15:23609490-28544662	de novo	\	het	chr15:23609490-28544662dup	p.?	CNV	Unavailable	CNV syndrome (15q11-q13 microduplication syndrome)
training_8	M	8	chr2:175244930-180056568	de novo	\	het	chr2:175244930-180056568del	p.?	CNV	Unavailable	CNV syndrome (2q31.1-q31.2 microdeletion syndrome)
training_9	F	3	chr15:23610106-28544662	de novo	\	het	chr15:23610106-28544662del	p.?	CNV	Unavailable	CNV syndrome (Angleman syndrome)
training_10	M	1.8	UFC1	Maternal+Paternal	NM_016406.3	cohet	c.266_267del/c.156T>G	p.Thr89Ilefs*12/p.Asp52Glu	frameshift/missense	AR	Neurodevelopmental disorder with spasticity and poor growth
training_11	M	11.8	chr6:79707131-79713575	de novo	\	het	chr6:79707131-79713575del	p.?	CNV	Unavailable	CNV syndrome (6q14.1 microdeletion syndrome)
training_12	M	6	\	\	\	\	\	\	\	\	\
training_13	M	6	\	\	\	\	\	\	\	\	\
training_14	M	1	\	\	\	\	\	\	\	\	\
training_15	M	1	\	\	\	\	\	\	\	\	\
training_16	F	4.9	chr12:45610105-47173813	de novo	\	het	chr12:45610105-47173813del	p.?	CNV	Unavailable	CNV syndrome (12q13.11 microdeletion syndrome)
training_17	M	4	\	\	\	\	\	\	\	\	\
training_18	M	4	\	\	\	\	\	\	\	\	\
training_19	M	1.5	PPP2R5D	de novo	NM_006245.4	het	c.625C>T	p.His209Tyr	missense	AD	Autosomal dominant mental retardation-35
training_20	M	2	\	\	\	\	\	\	\	\	\
training_21	M	4.3	RPS6KA3	de novo	NM_004586.3	hemi	c.889_890del	p.Leu298Phefs*21	frameshift	XLD	Coffin-Lowry syndrome
training_22	F	11	TTC37	Maternal+Paternal	NM_014639.4	cohet	c.3464_3465del/c.1174A>T	p.Lys1155Argfs*3/p.Lys392*	frameshift/nonsense	AR	Trichohepatoenteric syndrome 1
training_23	M	4	\	\	\	\	\	\	\	\	\
training_24	M	10	\	\	\	\	\	\	\	\	\
training_25	M	10	SSR4	de novo	NM_006280.3	hemi	c.303dup	p.Tyr102Leufs*2	frameshift	XLR	Congenital disorder of glycosylation, type Iy
training_26	F	2	\	\	\	\	\	\	\	\	\
training_27	M	2	\	\	\	\	\	\	\	\	\
training_28	M	4	\	\	\	\	\	\	\	\	\
training_29	M	4	\	\	\	\	\	\	\	\	\
training_30	F	1.7	chr15: 22833525 - 28953319	de novo	\	het	chr15: 22833525 - 28953319del	p.?	CNV	Unavailable	CNV syndrome (Angleman syndrome)
training_31	M	1.8	chr2:159954149 - 163695028	de novo	\	het	chr2:159954149-163695028del	p.?	CNV	Unavailable	CNV syndrome (2q24.2 microdeletion)
training_32	M	3	MTOR	de novo	NM_004958.4	het	c.5911G>A	p.Ala1971Thr	missense	AD	Smith-Kingsmore syndrome
training_33	M	12	\	\	\	\	\	\	\	\	\
training_34	M	9	\	\	\	\	\	\	\	\	\
training_35	F	1.5	KAT6B	de novo	NM_012330.4	het	c.2623C>T	p.Asp875Tyr	missense	AD	Say-Barber-Biesecker-Young-Simpson syndrome
training_36	F	3	CSNK2A1	de novo	NM_177559.2	het	c.479A>G	p.His160Arg	missense	AD	Okur-Chung neurdevelopmental syndrome
training_37	M	0.5	\	\	\	\	\	\	\	\	\
training_38	M	10	chr1: 205041611-212965329	de novo	\	het	chr1: 205041611-212965329del	p.?	CNV	Unavailable	CNV syndrome (1q32.1-q32.3 microdeletion syndrome)
training_39	M	1.5	PTEN	de novo	NM_000314.8	het	c.464A>G	p.Tyr155Cys	missense	AD	Cowden syndrome
training_40	M	2	chr9:103312377-120053792	de novo	\	het	chr9:103312377-120053792del	p.?	CNV	Unavailable	CNV syndrome (9q31.1-q33.1 microdeletion syndrome)
training_41	M	2	\	\	\	\	\	\	\	\	\
training_42	M	7.8	BRAF	de novo	NM_004333.6	het	c.1574T>C	p.Leu525Pro	missense	AD	Cardiofaciocutaneous syndrome
training_43	M	1.7	TRRAP	de novo	NM_001375524.1	het	c.2446C>T	p.Arg816Trp	missense	AD	TRRAP-related intellectual disability
training_44	F	0.3	\	\	\	\	\	\	\	\	\
training_45	M	2	\	\	\	\	\	\	\	\	\
training_46	M	4	CHD8	de novo	NM_001170629.2	het	c.4342dup	p.Arg1448Profs*29	frameshift	AD	Congenital Autism type 18
training_47	M	9	WFS1	Maternal+Paternal	NM_006005.3	cohet	c.1999C>T/c.1699_1704del	p.Gln667*/p.Leu567_Phe568del	nonsense/inframe deletion	AR	Wolfram syndrome 1
training_48	M	2.2	KDM6A	Maternal	NM_001291415.2	hemi	c.3365+2T>C	p.?	splicing	XLD	Kabuki syndrome
training_49	M	12	\	\	\	\	\	\	\	\	\
training_50	F	11.9	CHKB	Maternal+Paternal	NM_005198.5	homo	c.598del/c.598del	p.Gln200Argfs*11/p.Gln200Argfs*11	frameshift/frameshift	AR	Megaconial congenital muscular dystrophy
training_51	M	1.9	chr1:144617150-147465149	de novo	\	het	chr1:144617150-147465149del	p.?	CNV	Unavailable	CNV syndrome (1q21.1 microdeletion syndrome)
training_52	M	1.9	chr19: 12154620-18507773	de novo	\	het	chr19: 12154620-18507773dup	p.?	CNV	Unavailable	CNV syndrome (19p13.2-1p3.11 microduplication syndrome)
training_53	M	1.2	\	\	\	\	\	\	\	\	\
training_54	M	1.1	\	\	\	\	\	\	\	\	\
training_55	M	2.4	IQSEC2	de novo	NM_001111125.3	hemi	c.3163C>T	P.Arg1055*	nonsense	XLD	X-linked syndromic mental retardation type 1
training_56	F	0.5	\	\	\	\	\	\	\	\	\
training_57	M	4	\	\	\	\	\	\	\	\	\
training_58	F	2	\	\	\	\	\	\	\	\	\
training_59	M	3.8	SETD5	de novo	NM_001080517.3	het	c.3855dup	p.Ser1286Leufs*37	frameshift	AD	Autosomal dominant mental retardation-23
training_60	M	4	\	\	\	\	\	\	\	\	\
training_61	F	8	\	\	\	\	\	\	\	\	\
training_62	F	5.7	PPP1CB	de novo	NM_002709.3	het	c.280G>C	p.Asp94His	missense	AD	Noonan syndrome-like disorder with loose anagen hair 2
training_63	M	1.8	SCN1A	de novo	NM_006920.6	het	c.4280T>C	p.Met1427Thr	missense	AD	SCN1A-related epileptic encephalopathy
training_64	F	7.4	RPS6KA3	de novo	NM_004586.3	het	c.832_840del	p.278_280 del	inframe deletion	XLD	Coffin-Lowry syndrome
training_65	F	0.6	\	\	\	\	\	\	\	\	\
training_66	M	8.1	BSCL2	de novo	NM_001122955.4	homo	c.975dup/c.975dup	p.Ile326Hisfs*12/p.Ile326Hisfs*12	frameshift/frameshift	AR	Congenital Generalized Lipodystrophy type 2
training_67	F	1	\	\	\	\	\	\	\	\	\
training_68	F	8	\	\	\	\	\	\	\	\	\
training_69	F	1	\	\	\	\	\	\	\	\	\
training_70	M	9	SETBP1	de novo	NM_015559.3	het	c.1724_1727del	p.Asp575Valfs*4	frameshift	AD	Mental retardation, autosomal dominant 29
training_71	F	4	ZBTB20	de novo	NM_001348800.3	het	c.1906T>C	P.Cys636Arg	missense	AD	Primrose syndrome
training_72	M	1.6	GRIN2A	de novo	NM_001134407.1	het	c.1913C>T	p.Ala638Val	missense	AD	Epilepsy, focal, with speech disorder and with or without impaired intellectual development
training_73	M	6	\	\	\	\	\	\	\	\	\
training_74	M	1.6	KCNH1	de novo	NM_172362.3	het	c.1070G>A	P.Arg357Gln	missense	AD	Temple-Baraitser syndrome
training_75	M	8	\	\	\	\	\	\	\	\	\
training_76	F	2	\	\	\	\	\	\	\	\	\
training_77	F	3	IRF2BPL	de novo	NM_024496.4	het	c.220_221delinsA	p.Pro74Serfs*78	frameshift	AD	Neurodevelopmental disorder with regression, abnormal movements, loss of speech, and seizures
training_78	F	11	\	\	\	\	\	\	\	\	\
training_79	M	8	\	\	\	\	\	\	\	\	\
training_80	M	4	SCN1A	de novo	NM_001165963.4	het	c.4612G>A	p.Val1538Ile	missense	AD	SCN1A-related epileptic encephalopathy
training_81	M	8	CSNK2A1	de novo	NM_177559.3	het	c.149A>G	p.Tyr50Cys	missense	AD	Okur-Chung neurodevelopmental syndrome
training_82	F	4	GRIN2B	de novo	NM_000834.5	het	c.2252T >C	p.Ile751Thr	missense	AD	Developmental and epileptic encephalopathy 27
training_83	F	3	PLA2G6	Maternal+Paternal	NM_003560.4	cohet	c.1A>G/c.667C>T	p.Met1Val/p.Pro223Ser	missense/missense	AR	Neurodegeneration with brain iron accumulation 2B
training_84	M	2.8	IQSEC2	Maternal	NM_001111125.3	hemi	c.3781C>T	p.Gln1261*	nonsense	XLD	X-linked syndromic mental retardation type 1
training_85	M	8	\	\	\	\	\	\	\	\	\
training_86	F	3	\	\	\	\	\	\	\	\	\
training_87	M	7	\	\	\	\	\	\	\	\	\
training_88	M	2	chr7:72722428-74114760	de novo	\	het	chr7:72722428-74114760del	p.?	CNV	Unavailable	CNV syndrome (williams-beuren syndrome)
training_89	F	2	CSNK2A1	de novo	NM_177559.2	het	c.238C>T	p.Arg80Cys	missense	AD	Okur-Chung neurodevelopmental syndrome
training_90	F	2.3	CTNNB1	de novo	NM_001904.4	het	c.337C>T	p.Gln113*	nonsense	AD	Neurodevelopmental disorder with spastic diplegia and visual defects
training_91	M	5.6	SPTBN1	de novo	NM_003128.3	het	c.247C>T	p. Arg83*	nonsense	AD	Developmental delay, impaired speech, and behavioral abnormalities
training_92	F	8	\	\	\	\	\	\	\	\	\
training_93	F	0.5	\	\	\	\	\	\	\	\	\
training_94	F	3	\	\	\	\	\	\	\	\	\
training_95	M	2.2	TPO	Maternal+Paternal	NM_001206744.2	cohet	c.295C>T/c.1226T>C	p.Gln99*/p.Leu409Pro	nonsense/missense	AR	Thyroid dyshormonogenesis 2A
training_96	F	1.4	\	\	\	\	\	\	\	\	\
training_97	F	2	\	\	\	\	\	\	\	\	\
training_98	F	2	\	\	\	\	\	\	\	\	\
training_99	M	2	\	\	\	\	\	\	\	\	\
training_100	M	2	\	\	\	\	\	\	\	\	\
training_101	M	8	\	\	\	\	\	\	\	\	\
training_102	M	2.8	chr19: 12157449-13910735	de novo	\	het	chr19: 12157449-13910735del	p.?	CNV	Unavailable	CNV syndrome (19p13.2-p12 microdeletion syndrome)
training_103	M	3	\	\	\	\	\	\	\	\	\
training_104	M	2.6	PPP2R5D	de novo	NM_006245.4	het	c.307C>T	p.His103Tyr	missense	AD	Autosomal dominant mental retardation-35
training_105	M	2.7	SRCAP	de novo	NM_006662.3	het	c.7273dup	p.Thr2425Asnfs*18	frameshift	AD	Floating-Harbor syndrome
training_106	M	1.7	\	\	\	\	\	\	\	\	\
training_107	M	1.6	\	\	\	\	\	\	\	\	\
training_108	M	2.3	SLC16A2	Maternal	NM_006517.5	hemi	c.493dup	p.Thr165Asnfs*2	frameshift	XLR	Allan-Herndon-Dudley syndrome
training_109	F	1.8	NSD1	de novo	NM_022455.4	het	c.2948del	p.Gly983Valfs*57	frameshift	AD	SOTOS syndrome
training_110	M	3	PPP2R5D	de novo	NM_006245.4	het	c.592G>A	p.Glu198Lys	missense	AD	Autosomal dominant mental retardation-35
training_111	F	10	chr14:95884163-99642532	de novo	\	het	chr14:95884163-99642532del	p.?	CNV	Unavailable	CNV syndrome (14q32.2 microdeletion syndrome)
training_112	F	2	\	\	\	\	\	\	\	\	\
training_113	M	5.9	chr3:136136727-136342090	de novo	\	het	chr3:136136727-136342090del	p.?	CNV	Unavailable	CNV syndrome (Autosomal dominant mental retardation-47)
training_114	F	11	\	\	\	\	\	\	\	\	\
training_115	F	11	\	\	\	\	\	\	\	\	\
training_116	M	3	\	\	\	\	\	\	\	\	\
training_117	F	1	\	\	\	\	\	\	\	\	\
training_118	F	1.9	MECP2	de novo	NM_001110792.2	het	c.281_284dup	p.Arg96Thrfs*8	frameshift	XLD	Rett syndrome
training_119	M	4	\	\	\	\	\	\	\	\	\
training_120	F	1	\	\	\	\	\	\	\	\	\
training_121	M	11	\	\	\	\	\	\	\	\	\
training_122	M	5	\	\	\	\	\	\	\	\	\
training_123	M	6	\	\	\	\	\	\	\	\	\
training_124	M	2.3	CUL4B	Maternal	NM_001079872.2	hemi	c.1982_1983del	p.Val661Glufs*38	frameshift	XLR	X-linked syndromic mental retardation type 15
training_125	M	7	\	\	\	\	\	\	\	\	\
training_126	M	3	\	\	\	\	\	\	\	\	\
training_127	M	1.7	STXBP1	de novo	NM_003165.4	het	c.1029+1G>A	p.?	splicing	AD	Early infantile epileptic encephalopathy type 4
training_128	M	2.2	chr1:146035039-147415658	Maternal	\	het	chr1:146035039-147415658del	p.?	CNV	Unavailable	CNV syndrome (1q21.1-q21.2 microdeletion syndrome)
training_129	M	1.5	\	\	\	\	\	\	\	\	\
training_130	F	4	MECP2	de novo	NM_001110792.2	het	c.952C>T	p.Arg318Cys	missense	XLD	Rett syndrome
training_131	M	2	ADNP	de novo	NM_001282531.3	het	c.370_381del	p.His124_Ile127del	inframe deletion	AD	Helsmoortel-van der Aa syndrome
training_132	M	4	\	\	\	\	\	\	\	\	\
training_133	F	0.8	\	\	\	\	\	\	\	\	\
training_134	M	1.5	\	\	\	\	\	\	\	\	\
training_135	M	4	\	\	\	\	\	\	\	\	\
training_136	F	2.4	chr6:159044582-170888058	de novo	\	het	chr6:159044582-170888058del	p.?	CNV	Unavailable	CNV syndrome (6q25.3-q27 microdeletion syndrome)
training_137	F	8	chr12: 208312-2789741	de novo	\	het	chr12: 208312-2789741del	p.?	CNV	Unavailable	CNV syndrome (12p13.33 microdeletion syndrome)
training_138	F	4	CLN6	Maternal+Paternal	NM_017882.3	cohet	c.872_897del/c.76C>T	P.Pro291fs/P.Gln26*	frameshift/nonsense	AR	Ceroid lipofuscinosis, neuronal
training_139	M	9	\	\	\	\	\	\	\	\	\
training_140	M	2	\	\	\	\	\	\	\	\	\
training_141	F	3	DYRK1A	de novo	NM_001347721.2	het	c.719T>C	p.Leu240Pro	missense	AD	Autosomal dominant mental retardation-7
training_142	M	9	ABCD1	Maternal	NM_000033.4	hemi	c.1876G>A	p.Ala626Thr	missense	XLR	X link-Adrenoleukodystrophy
training_143	F	1.7	chr15:22848238-28525433	de novo	\	het	chr15:22848238-28525433del	p.?	CNV	Unavailable	CNV syndrome (Angleman syndrome)
training_144	M	5.2	chrX:48244794-52784926	de novo	\	hemi	chrX:48244794-52784926dup	p.?	CNV	Unavailable	CNV syndrome (Xp11.23-p11.22 microduplication syndrome)
training_145	F	4.7	MECP2	de novo	NM_001110792.2	het	c.844C>T	p.Arg282*	nonsense	XLD	Rett syndrome
training_146	F	4.5	CDKL5	de novo	NM_001323289.2	het	c.868C>T	p.Gln290*	nonsense	XLD	Developmental and epileptic encephalopathy 2
training_147	M	1	\	\	\	\	\	\	\	\	\
training_148	F	3.2	KCNQ2	de novo	NM_172107.4	het	c.765G>T	p.Lys255Asn	missense	AD	Developmental and epileptic encephalopathy 7
training_149	M	0.5	\	\	\	\	\	\	\	\	\
training_150	F	8	MECP2	de novo	NM_001110792.2	het	c.1265dup	p.Ser422Argfs*26	frameshift	XLD	Rett syndrome
training_151	M	2.3	SCN2A	de novo	NM_001040142.2	het	c.4533del	p.Lys1511Asnfs*18	frameshift	AD	Developmental and epileptic encephalopathy 11
training_152	M	3.3	NSD1	de novo	NM_022455.5	het	c.5197T>C	p.Cys1733Arg	missense	AD	SOTOS syndrome
training_153	F	1	\	\	\	\	\	\	\	\	\
training_154	M	3	ARHGEF9	Maternal	NM_001353921.2	hemi	c.331C>T	p.Arg111Trp	missense	XLR	Developmental and epileptic encephalopathy 8
training_155	M	11	NAGLU	Maternal+Paternal	NM_000263.4	homo	c.1562C>T/c.1562C>T	p.Pro521Leu/p.Pro521Leu	missense/missense	AR	Mucopolysaccharidosis type IIIB
training_156	F	9	\	\	\	\	\	\	\	\	\
training_157	M	3	\	\	\	\	\	\	\	\	\
training_158	M	3	\	\	\	\	\	\	\	\	\
training_159	M	3.8	SRCAP	de novo	NM_006662.2	het	c.6985C>T	p.Arg2329*	nonsense	AD	Floating-Harbor syndrome
training_160	F	4	\	\	\	\	\	\	\	\	\
training_161	F	9	\	\	\	\	\	\	\	\	\
training_162	M	2	\	\	\	\	\	\	\	\	\
training_163	M	3	PLA2G6	Maternal+Paternal	NM_003560.4	cohet	c.1946G>T/c.2218G>T	p.Arg649Leu/p.Gly740Trp	missense/missense	AR	Neurodegeneration with brain iron accumulation 2B
Abbreviations: g-NDDs,genetic neurodevelopmental disorders; trio-WES, trio-based whole exome sequencing; CNV, copy-number variant. Note: (1) M, male; F, female. (2) het, heterozygosity; hemi, hemizygosity; homo, homozygosity; cohet, compound heterozygosity. (3) AD, autosomal dominant; AR, autosomal recessive; XLD, X-linked dominant; XLR, X-linked recessive; Unavailable, considering the complexity…
means negative genetic results detected by trio-WES.
