# Supplementary material for: Establishment and validation of a phenotype-driven predictive model for the diagnostic efficacy of trio-based whole exome sequencing (trio-WES) in children with genetic neurodevelopmental disorders (g-NDDs)
Source: Front Neurol. 2025 Oct 15;16:1574021. doi: 10.3389/fneur.2025.1574021 (PMC12568429; doi:10.3389/fneur.2025.1574021)
Supplement: Supplementary file 2 [file Data_Sheet_2.XLS]

## Sheet: Sheet1
		Supplementary File 2: The detailed information about the clinical phenotypes and manifestations of the 163 g-NDDs patients in training set.
		id	Sex	Onset age (y)	GDD/ID severity	ASD	ADHD	EP	NDC complexity	HCA	BM	Ocular/visual dysfunctions	Ear anomaliy/hearing loss
蔡丰泽		training_1	M	9	mild-moderate	Y	Y	N	complicated	N	Y (Dysplasia of corpus callosum)	N	N
		training_2	M	14	mild-moderate	Y	Y	Y	complicated	N	N	N	N
		training_3	M	6	mild-moderate	Y	N	N	simple	N	N	N	N
蔡铭跃		training_4	M	2.1	severe-profound	N	Y	N	simple	Y (Macrocephalia)	N	N	N
蔡育东		training_5	M	16	severe-profound	Y	Y	N	complicated	N	N	N	N
操徵羽		training_6	F	3.2	severe-profound	Y	N	N	simple	N	Y (Macrogyria)	N	N
曾睿谦		training_7	M	7.7	mild-moderate	Y	N	N	simple	N	N	N	N
曾昕政		training_8	M	8	mild-moderate	N	Y	N	simple	N	N	N	N
陈涵匀		training_9	F	3	severe-profound	N	Y	Y	complicated	Y (Microcephaly)	N	N	N
陈宏锐		training_10	M	1.8	severe-profound	Y	N	N	simple	Y (Microcephaly)	N	Y (Exotropia)	N
陈珈乐		training_11	M	11.8	severe-profound	Y	N	N	simple	N	N	N	N
		training_12	M	6	mild-moderate	N	Y	Y	complicated	Y (Microcephaly)	N	N	N
		training_13	M	6	severe-profound	N	N	Y	simple	Y (Microcephaly)	N	N	N
		training_14	M	1	mild-moderate	N	Y	N	simple	N	N	N	N
		training_15	M	1	severe-profound	N	N	Y	simple	N	N	N	N
陈思妤		training_16	F	4.9	severe-profound	Y	N	N	simple	Y (Microcephaly)	N	N	N
		training_17	M	4	mild-moderate	Y	Y	N	complicated	N	N	N	N
		training_18	M	4	mild-moderate	Y	N	N	simple	N	N	N	N
陈韫暄		training_19	M	1.5	severe-profound	Y	N	N	simple	Y (Macrocephalia)	N	N	N
		training_20	M	2	mild-moderate	Y	N	N	simple	N	N	N	Y (Hearing loss)
陈子琛		training_21	M	4.3	severe-profound	Y	Y	N	complicated	Y (Macrocephalia)	N	N	Y (Hearing loss)
崔晓玲		training_22	F	11	mild-moderate	N	N	Y	simple	Y (Microcephaly)	N	N	N
		training_23	M	4	mild-moderate	Y	N	N	simple	N	N	N	N
		training_24	M	10	mild-moderate	N	Y	N	simple	N	N	N	N
邓李杭		training_25	M	10	mild-moderate	Y	Y	N	complicated	Y (Microcephaly)	N	N	Y (Microtia/Hearing loss )
		training_26	F	2	severe-profound	N	N	Y	simple	Y (Microcephaly)	N	N	N
		training_27	M	2	mild-moderate	N	N	Y	simple	N	N	N	N
		training_28	M	4	severe-profound	N	Y	N	simple	N	N	N	N
		training_29	M	4	mild-moderate	N	N	Y	simple	N	N	N	N
方艺霏		training_30	F	1.7	severe-profound	N	Y	Y	complicated	Y (Microcephaly)	Y (Dysplasia of corpus callosum)	N	N
郭家和		training_31	M	1.8	severe-profound	Y	N	N	simple	Y (Microcephaly)	N	N	N
郭建军		training_32	M	3	mild-moderate	Y	N	Y	complicated	Y (Macrocephalia)	N	N	N
		training_33	M	12	mild-moderate	N	Y	N	simple	N	N	N	N
		training_34	M	9	mild-moderate	N	Y	Y	complicated	N	N	N	N
何佩君		training_35	F	1.5	severe-profound	Y	N	N	simple	Y (Microcephaly)	N	N	N
何欣琪		training_36	F	3	mild-moderate	N	N	Y	simple	N	N	N	N
		training_37	M	0.5	mild-moderate	N	N	Y	simple	N	N	N	N
洪锐涛		training_38	M	10	mild-moderate	Y	N	N	simple	N	N	N	N
候亦康		training_39	M	1.5	severe-profound	Y	N	N	simple	N	N	N	N
胡汇柚		training_40	M	2	severe-profound	Y	N	N	simple	N	N	N	Y (Hearing loss)
		training_41	M	2	severe-profound	Y	N	N	simple	N	N	N	N
黄博楷		training_42	M	7.8	mild-moderate	Y	N	N	simple	N	N	N	N
黄灿宇		training_43	M	1.7	severe-profound	Y	N	N	simple	Y (Microcephaly)	Y (Dysplasia of corpus callosum)	N	N
		training_44	F	0.3	mild-moderate	N	N	Y	simple	N	N	N	N
		training_45	M	2	mild-moderate	Y	N	N	simple	Y (Microcephaly)	N	N	N
黄泓臻		training_46	M	4	mild-moderate	Y	N	N	simple	Y (Macrocephalia)	N	N	N
黄鸿根		training_47	M	9	mild-moderate	Y	N	N	simple	N	N	Y (Optic atrophy)	N
黄嘉炜		training_48	M	2.2	severe-profound	Y	N	N	simple	Y (Microcephaly)	N	N	N
		training_49	M	12	mild-moderate	N	Y	N	simple	N	N	N	N
黄千惠		training_50	F	11.9	mild-moderate	N	N	Y	simple	N	N	N	N
黄天澄		training_51	M	1.9	severe-profound	Y	N	Y	complicated	Y (Microcephaly)	N	N	N
黄文劲		training_52	M	1.9	severe-profound	Y	N	N	simple	Y (Microcephaly)	N	N	N
		training_53	M	1.2	severe-profound	N	Y	N	simple	Y (Microcephaly)	N	N	Y (Hearing loss)
		training_54	M	1.1	mild-moderate	N	N	Y	simple	N	N	N	N
黄兆宇		training_55	M	2.4	severe-profound	Y	N	N	simple	N	N	Y (Esotropia)	N
		training_56	F	0.5	mild-moderate	N	N	Y	simple	N	N	N	N
		training_57	M	4	severe-profound	Y	N	Y	complicated	N	N	N	N
		training_58	F	2	mild-moderate	N	N	Y	simple	N	N	N	N
贾梓轩		training_59	M	3.8	mild-moderate	Y	N	N	simple	N	N	N	N
		training_60	M	4	mild-moderate	N	N	Y	simple	N	N	N	N
		training_61	F	8	mild-moderate	N	Y	N	simple	N	N	N	N
李安然		training_62	F	5.7	mild-moderate	N	N	Y	simple	N	N	N	N
李国乐		training_63	M	1.8	mild-moderate	N	N	Y	simple	N	N	N	N
李涵		training_64	F	7.4	severe-profound	Y	N	N	simple	N	N	N	N
		training_65	F	0.6	mild-moderate	N	N	Y	simple	N	N	N	N
李锦盛		training_66	M	8.1	mild-moderate	N	Y	Y	complicated	N	N	N	N
		training_67	F	1	mild-moderate	N	N	Y	simple	N	N	N	N
		training_68	F	8	mild-moderate	N	N	Y	simple	N	N	N	N
		training_69	F	1	severe-profound	N	N	Y	simple	Y (Microcephaly)	Y (Dysplasia of corpus callosum)	N	N
李怿然		training_70	M	9	severe-profound	Y	Y	N	complicated	N	N	N	N
李泳儿		training_71	F	4	severe-profound	Y	N	N	simple	N	N	N	Y (Hearing loss)
李雨辰		training_72	M	1.6	severe-profound	N	N	Y	simple	Y (Microcephaly)	Y (Gray matter heterotopia)	N	Y (Hearing loss)
		training_73	M	6	severe-profound	Y	N	N	simple	N	N	N	N
连逸城		training_74	M	1.6	severe-profound	Y	N	N	simple	Y (Microcephaly)	N	N	N
		training_75	M	8	mild-moderate	Y	Y	N	complicated	N	N	N	N
		training_76	F	2	mild-moderate	N	N	Y	simple	Y (Microcephaly)	N	N	N
梁雅涵		training_77	F	3	mild-moderate	Y	Y	N	complicated	N	N	N	N
		training_78	F	11	mild-moderate	N	Y	N	simple	N	N	N	Y (Hearing loss/congenital cholesteatoma)
		training_79	M	8	mild-moderate	N	Y	Y	complicated	N	N	N	N
林向阳		training_80	M	4	mild-moderate	Y	N	Y	complicated	N	N	N	N
林信灃		training_81	M	8	mild-moderate	Y	Y	Y	complicated	N	N	N	N
林禹霏		training_82	F	4	severe-profound	Y	Y	Y	complicated	N	N	N	N
刘晨裕		training_83	F	3	severe-profound	Y	N	N	simple	N	Y (Cerebellar atrophy)	N	N
刘楚杨		training_84	M	2.8	severe-profound	Y	N	N	simple	N	Y (Dysplasia of corpus callosum)	Y (Esotropia)	N
		training_85	M	8	mild-moderate	N	Y	N	simple	N	N	N	Y (Hearing loss)
		training_86	F	3	mild-moderate	N	N	Y	simple	N	N	N	N
		training_87	M	7	mild-moderate	Y	N	N	simple	N	N	N	N
刘梓轩		training_88	M	2	mild-moderate	Y	Y	N	complicated	N	N	N	N
卢颍珊		training_89	F	2	severe-profound	Y	N	N	simple	Y (Microcephaly)	Y (Dysplasia of corpus callosum)	N	N
陆诗雅		training_90	F	2.3	severe-profound	Y	N	N	simple	Y (Microcephaly)	N	Y (Visual defects)	N
罗锦权		training_91	M	5.6	severe-profound	Y	N	Y	complicated	N	N	N	Y (Hearing loss)
		training_92	F	8	mild-moderate	Y	N	N	simple	N	N	N	N
		training_93	F	0.5	mild-moderate	N	N	Y	simple	N	N	N	N
		training_94	F	3	mild-moderate	N	N	Y	simple	N	N	N	N
罗章豪		training_95	M	2.2	severe-profound	Y	N	N	simple	N	N	N	Y (Hearing loss)
		training_96	F	1.4	severe-profound	N	Y	N	simple	N	N	N	N
		training_97	F	2	mild-moderate	Y	N	N	simple	N	N	N	N
		training_98	F	2	mild-moderate	N	N	Y	simple	N	N	N	N
		training_99	M	2	mild-moderate	Y	N	N	simple	N	N	N	N
		training_100	M	2	mild-moderate	Y	N	N	simple	N	N	N	N
		training_101	M	8	mild-moderate	Y	N	N	simple	N	N	N	Y (Hearing loss)
麦迪灏		training_102	M	2.8	severe-profound	Y	N	Y	complicated	N	N	N	N
		training_103	M	3	mild-moderate	Y	N	N	simple	N	N	N	N
孟老师门诊		training_104	M	2.6	severe-profound	Y	N	N	simple	Y (Macrocephalia)	N	N	N
孟老师门诊		training_105	M	2.7	mild-moderate	Y	N	N	simple	N	N	N	N
		training_106	M	1.7	mild-moderate	Y	N	N	simple	Y (Microcephaly)	N	N	N
		training_107	M	1.6	severe-profound	Y	N	N	simple	Y (Microcephaly)	N	N	N
欧嘉睿		training_108	M	2.3	severe-profound	Y	N	N	simple	Y (Microcephaly)	Y (Dysplasia of corpus callosum)	N	Y (Hearing loss)
潘思媛		training_109	F	1.8	severe-profound	Y	N	N	simple	Y (Macrocephalia)	N	N	N
盘柏奕		training_110	M	3	severe-profound	Y	N	N	simple	Y (Macrocephalia)	Y (Cerebellar dysplasia)	N	N
盘洛瑶		training_111	F	10	mild-moderate	Y	N	N	simple	Y (Microcephaly)	N	N	N
		training_112	F	2	severe-profound	Y	N	N	simple	N	N	N	N
邱俊皓		training_113	M	5.9	severe-profound	Y	Y	N	complicated	N	N	N	N
		training_114	F	11	mild-moderate	Y	N	N	simple	N	N	N	N
		training_115	F	11	mild-moderate	N	Y	N	simple	N	N	N	N
		training_116	M	3	mild-moderate	Y	N	N	simple	N	Y (Dysplasia of corpus callosum)	N	Y (Microtia/Hearing loss)
		training_117	F	1	mild-moderate	N	N	Y	simple	N	N	N	N
宋雅馨		training_118	F	1.9	severe-profound	Y	Y	N	complicated	N	N	N	N
		training_119	M	4	mild-moderate	Y	N	N	simple	N	N	N	N
83		training_120	F	1	mild-moderate	N	N	Y	simple	N	N	N	N
		training_121	M	11	mild-moderate	N	N	Y	simple	N	Y (Dysplasia of corpus callosum)	N	N
		training_122	M	5	mild-moderate	N	Y	N	simple	N	N	N	N
		training_123	M	6	mild-moderate	Y	N	Y	complicated	Y (Microcephaly)	Y (Cerebellar atrophy)	N	Y (Hearing loss)
谭佳城		training_124	M	2.3	severe-profound	Y	N	N	simple	Y (Microcephaly)	N	Y (Exotropia)	N
		training_125	M	7	mild-moderate	N	Y	N	simple	N	N	N	N
		training_126	M	3	mild-moderate	Y	N	N	simple	N	N	N	N
唐恩鑫		training_127	M	1.7	mild-moderate	Y	N	Y	complicated	N	Y (Dysplasia of corpus callosum)	N	N
滕裕洋		training_128	M	2.2	severe-profound	Y	N	Y	complicated	Y (Microcephaly)	N	N	N
		training_129	M	1.5	severe-profound	N	N	Y	simple	N	Y (Gyral malformation)	N	N
王梓岚		training_130	F	4	severe-profound	N	N	Y	simple	N	N	N	N
魏铭峰		training_131	M	2	mild-moderate	Y	N	N	simple	N	N	N	N
		training_132	M	4	mild-moderate	Y	N	N	simple	N	Y (Dysplasia of corpus callosum)	N	N
		training_133	F	0.8	mild-moderate	N	N	Y	simple	N	N	Y (Visual defects)	Y (Hearing loss)
		training_134	M	1.5	mild-moderate	Y	N	N	simple	Y (Microcephaly)	N	N	Y (Hearing loss)
		training_135	M	4	mild-moderate	Y	N	N	simple	N	N	N	N
吴尚颐		training_136	F	2.4	severe-profound	N	Y	N	simple	Y (Microcephaly)	N	N	Y (Hearing loss)
吴思诺		training_137	F	8	severe-profound	Y	Y	N	complicated	N	Y (Cerebral cortex dysplasia)	N	N
吴晓晴		training_138	F	4	mild-moderate	N	N	Y	simple	N	Y (Cerebellar atrophy)	N	N
		training_139	M	9	mild-moderate	Y	N	N	simple	N	Y (Cerebellar atrophy)	Y (Amblyopia)	N
		training_140	M	2	severe-profound	Y	N	N	simple	N	N	N	N
徐钰雯		training_141	F	3	severe-profound	N	N	Y	simple	Y (Microcephaly)	N	N	N
许瑞坤		training_142	M	9	mild-moderate	N	N	Y	simple	N	N	N	N
颜悦浠		training_143	F	1.7	severe-profound	Y	N	N	simple	N	N	N	N
叶振甜		training_144	M	5.2	severe-profound	Y	Y	Y	complicated	N	N	N	N
庾尔静		training_145	F	4.7	severe-profound	Y	N	Y	complicated	N	N	N	N
张佳彤		training_146	F	4.5	severe-profound	Y	Y	Y	complicated	N	N	N	Y (Hearing loss)
		training_147	M	1	severe-profound	N	N	Y	simple	N	N	N	N
张力娜		training_148	F	3.2	mild-moderate	N	N	Y	simple	Y (Microcephaly)	N	N	N
		training_149	M	0.5	mild-moderate	N	N	Y	simple	N	N	N	N
张馨月		training_150	F	8	severe-profound	Y	N	N	simple	N	N	N	N
张栩历		training_151	M	2.3	mild-moderate	Y	Y	N	complicated	N	Y (Hippocampal dysplasia)	N	Y (Hearing loss)
张子谦		training_152	M	3.3	severe-profound	Y	N	N	simple	Y (Macrocephalia)	N	N	N
		training_153	F	1	mild-moderate	N	N	Y	simple	N	N	N	N
郑仕林		training_154	M	3	severe-profound	Y	N	N	simple	N	N	N	N
钟铭杰		training_155	M	11	severe-profound	N	Y	N	simple	N	N	N	N
		training_156	F	9	mild-moderate	N	N	Y	simple	N	N	N	N
		training_157	M	3	mild-moderate	Y	N	N	simple	N	N	N	N
		training_158	M	3	severe-profound	N	N	Y	simple	N	Y (Cerebellar atrophy)	N	N
周锐翰		training_159	M	3.8	mild-moderate	Y	N	N	simple	Y (Microcephaly)	N	N	N
		training_160	F	4	mild-moderate	Y	N	N	simple	N	N	N	N
		training_161	F	9	mild-moderate	Y	N	N	simple	N	N	N	Y (Hearing loss)
		training_162	M	2	severe-profound	Y	N	N	simple	N	N	N	N
邹柏贤		training_163	M	3	severe-profound	Y	N	N	simple	N	Y (Cerebellar atrophy)	N	Y (Hearing loss)
		Abbreviations: g-NDDs, genetic neurodevelopmental disorders; GDD/ID, global developmental delay/intellectual disability; NDC, neurodevelopmental comorbidity; ASD, diagnosed autism spectrum disorder; ADHD, diagnosed attention deficit hyperactivity disorder; EP, epilepsy; HCA, head circumference abnormality; BM, brain malformation. Note: (1) M, male; F, female. (2) "Y" means "obvious abnormality on…
		"no abnormality on this clinical assessment". (3) "simple" means "only coexisting one type of NDC (ASD or ADHD or EP) in g-NDDs individuals"; "complicated" means "coexisting two or three types of NDC (ASD or ADHD or EP) in g-NDDs individuals".
