# Supplementary material for: Establishment and validation of a phenotype-driven predictive model for the diagnostic efficacy of trio-based whole exome sequencing (trio-WES) in children with genetic neurodevelopmental disorders (g-NDDs)
Source: Front Neurol. 2025 Oct 15;16:1574021. doi: 10.3389/fneur.2025.1574021 (PMC12568429; doi:10.3389/fneur.2025.1574021)
Supplement: Supplementary file 3 [file Data_Sheet_3.XLS]

## Sheet: NDD-NPDs
Supplementary File 3: The detailed information about the genetic results of the 102 g-NDDs patients who received trio-WES testing in internal validation cohort.
id	Sex	Onset age (y)	Variants_location (GRCH37)	Variants_origin	Transcript	Variants_zygosity	CDS_change	Amino acid_change	Variants_type	Inheritance_pattern	Diagnosis
inVal_1	M	3	HIST1H1E	de novo	NM_005321.3	het	c.408dup	P.Lys137Glufs*59	frameshift	AD	Rahman syndrome
inVal_2	M	14	\	\	\	\	\	\	\	\	\
inVal_3	M	2	\	\	\	\	\	\	\	\	\
inVal_4	M	11	chr16:14927709-16330847	de novo	\	het	chr16:14927709-16330847del	p.?	CNV	Unavailable	CNV syndrome (16p13.11 microdeletion syndrome)
inVal_5	M	15	\	\	\	\	\	\	\	\	\
inVal_6	F	1	\	\	\	\	\	\	\	\	\
inVal_7	M	5	\	\	\	\	\	\	\	\	\
inVal_8	F	2.5	ZEB2	de novo	NM_014795.4	het	c.1326delG	p.Met443Trpfs*11	frameshift	AD	Mowat-Wilson syndrome
inVal_9	F	2	\	\	\	\	\	\	\	\	\
inVal_10	M	13	chr22: 18893888-21579843	de novo	\	het	chr22: 18893888-21579843del	p.?	CNV	Unavailable	CNV syndrome (22q11.21 microdeletion syndrome)
inVal_11	M	2.5	\	\	\	\	\	\	\	\	\
inVal_12	F	3.67	MSTO1	Maternal	NM_018116.4	het	c.971C>T	p.Thr324Ile	missense	AD	Myopathy, mitochondrial, and ataxia
inVal_13	M	2	\	\	\	\	\	\	\	\	\
inVal_14	M	1	\	\	\	\	\	\	\	\	\
inVal_15	F	1	chr10: 255829-1279787	de novo	\	het	chr10: 255829-1279787del	p.?	CNV	Unavailable	CNV syndrome (10p15.3 microdeletion syndrome)
inVal_16	M	0.5	TSC1	de novo	NM_000368.5	het	c.901C>T	p.Gln301*	nonsense	AD	Tuberous sclerosis 1
inVal_17	F	13	\	\	\	\	\	\	\	\	\
inVal_18	F	2	\	\	\	\	\	\	\	\	\
inVal_19	M	1	\	\	\	\	\	\	\	\	\
inVal_20	M	1	\	\	\	\	\	\	\	\	\
inVal_21	M	4	CHD8	de novo	NM_001170629.2	het	c.5812DEL	P.Ala1938Profs*5	frameshift	AD	Intellectual developmental disorder with autism and macrocephaly
inVal_22	M	2.67	\	\	\	\	\	\	\	\	\
inVal_23	M	3	KMT2D	de novo	NM_003482.3	het	c.12274C>T	p.Gln4092*	nonsense	AD	Kabuki syndrome 1
inVal_24	M	1	POGZ	de novo	NM_015100.3	het	c.536G＞T	p.Gly179Val	missense	AD	White-Sutton syndrome
inVal_25	M	11	\	\	\	\	\	\	\	\	\
inVal_26	M	1	\	\	\	\	\	\	\	\	\
inVal_27	F	0.42	TSC2	de novo	NM_000548.5	het	c.4494-2A>C	p.?	splicing	AD	Tuberous sclerosis 2
inVal_28	M	2	\	\	\	\	\	\	\	\	\
inVal_29	M	2	SMC1A	de novo	NM_006306.4	het	c.T397G	p.Phe133Val	missense	AD	Cornelia de Lange syndrome 2
inVal_30	M	9	ABCD1	Maternal	NM_000033.4	hemi	c.1546C>G	p.Leu516Val	missense	XLR	Adrenoleukodystrophy
inVal_31	M	9	KMT2B	de novo	NM_014727.3	het	c.1009C>T	p.Gln337*	nonsense	AD	Intellectual developmental disorder, autosomal dominant 68
inVal_32	M	4.75	CTNNB1	Maternal	NM_001904.4	het	c.266dupC	p.Arg90Serfs*12	frameshift	AD	Neurodevelopmental disorder with spastic diplegia and visual defects
inVal_33	M	5.67	ANKRD11	de novo	NM_013275.6	het	c.1556_1557del	p.Ser519Cysfs*59	frameshift	AD	KBG syndrome
inVal_34	M	12	\	\	\	\	\	\	\	\	\
inVal_35	M	3.75	FOXP1	de novo	NM_001349338.3	het	c.1454_1455delinsCC	p.Gln485Pro	missense	AD	Intellectual developmental disorder with language impairment with or without autistic features
inVal_36	M	1	SCN2A	de novo	NM_021007.2	het	c.3631G>A	p.Glu1211Lys	missense	AD	Developmental and epileptic encephalopathy 11
inVal_37	M	2	\	\	\	\	\	\	\	\	\
inVal_38	M	2	\	\	\	\	\	\	\	\	\
inVal_39	M	1	WFS1	Maternal+Paternal	NM_006005.3	cohet	c.1774C＞G/c.2137G＞A	p.Leu592Val/p.Asp713Asn	missense/missense	AR	Wolfram syndrome 1
inVal_40	M	14	ABCD1	Maternal	NM_000033.4	hemi	c.773T>G	p.Leu258Arg	missense	XLR	Adrenoleukodystrophy
inVal_41	F	3	\	\	\	\	\	\	\	\	\
inVal_42	M	7	\	\	\	\	\	\	\	\	\
inVal_43	M	12	SPTAN1	de novo	NM_001130438.3	het	c.1390_1398dup	p.Glu464_Cys466dup	inframe duplication	AD	Developmental and epileptic encephalopathy 5
inVal_44	M	4	\	\	\	\	\	\	\	\	\
inVal_45	M	2	\	\	\	\	\	\	\	\	\
inVal_46	M	8	\	\	\	\	\	\	\	\	\
inVal_47	M	12	SCN4A	de novo	NM_000334.4	het	c.2015G>A	p.Arg672His	missense	AD	Hyperkalemic periodic paralysis
inVal_48	M	12	ANKRD17	de novo	NM_032217.5	het	c.1252C>T	p.Arg418*	nonsense	AD	Chopra-Amiel-Gordon syndrome
inVal_49	F	12	PACS1	de novo	NM_018026.4	het	c.607C>T	p.Arg203Trp	missense	AD	Schuurs-Hoeijmakers syndrome
inVal_50	M	15	\	\	\	\	\	\	\	\	\
inVal_51	M	0.5	\	\	\	\	\	\	\	\	\
inVal_52	F	3	CREBBP	de novo	NM_004380.3	het	c.5837del	p.Pro1946Hisfs*30	frameshift	AD	Rubinstein-Taybi syndrome 1
inVal_53	M	7	SCN1A	de novo	NM_006920.6	het	c.4754G>A	p.Arg1585 His	missense	AD	SCN1A-related epileptic encephalopathy
inVal_54	M	6	\	\	\	\	\	\	\	\	\
inVal_55	M	2	GATA2	de novo	NM_032638.5	het	c.1084C>T	p.Arg362*	nonsense	AD	Emberger syndrome
inVal_56	F	1.83	chr22:47087469-51216409	de novo	\	het	chr22:47087469-51216409del	p.?	CNV	Unavailable	CNV syndrome (22q13.31-13.33 microdeletion syndrome)
inVal_57	M	7	\	\	\	\	\	\	\	\	\
inVal_58	M	2	\	\	\	\	\	\	\	\	\
inVal_59	M	0.5	PTCH1	Paternal	NM_000264.3	het	c.3932DEL	p.Leu1311Cysfs*61	frameshift	AD	Holoprosencephaly 7
inVal_60	F	2	\	\	\	\	\	\	\	\	\
inVal_61	M	2	chr4:75858538-83891622	de novo	\	het	chr4:75858538-83891622del	p.?	CNV	Unavailable	CNV syndrome (4q21.1-21.22 microdeletion syndrome)
inVal_62	F	4	\	\	\	\	\	\	\	\	\
inVal_63	F	4	\	\	\	\	\	\	\	\	\
inVal_64	F	2	TCF12	de novo	NM_207037.2	het	c.281delA	p.His94Leufs*10	frameshift	AD	Craniosynostosis 3
inVal_65	M	12	\	\	\	\	\	\	\	\	\
inVal_66	M	4	\	\	\	\	\	\	\	\	\
inVal_67	M	1	\	\	\	\	\	\	\	\	\
inVal_68	F	1	ATP1A2	de novo	NM_000702.3	het	c.1022G>T	p.Cys341Phe	missense	AD	Developmental and epileptic encephalopathy 98
inVal_69	M	8	\	\	\	\	\	\	\	\	\
inVal_70	M	0.08	\	\	\	\	\	\	\	\	\
inVal_71	F	18	MECP2	de novo	NM_001110792.2	hemi	c.1193_1233del	p.Leu398Hisfs*5	frameshift	XLD	Rett syndrome
inVal_72	F	3	\	\	\	\	\	\	\	\	\
inVal_73	M	4	\	\	\	\	\	\	\	\	\
inVal_74	M	0.58	\	\	\	\	\	\	\	\	\
inVal_75	M	2	\	\	\	\	\	\	\	\	\
inVal_76	M	1.17	SCN1A	de novo	NM_001165963.4	het	c.965-2A>T	p.?	splicing	AD	SCN1A-related epileptic encephalopathy
inVal_77	M	3	MFSD8	Maternal+Paternal	NM_152778.3	cohet	c.1401_1409del/c.1351-1G>A	p.Gly468_Met470del/p.？	inframe deletion/splicing	AR	Ceroid lipofuscinosis, neuronal, 7
inVal_78	F	5	ELAC2	Maternal+Paternal	NM_018127.6	cohet	c.1651C>A/c.1423+1G	p.His551Asn/p.?	missense/splicing	AR	Combined oxidative phosphorylation deficiency 17
inVal_79	M	6	RUNX2	de novo	NM_001024630.3	het	c.1171C>T	p.Arg391*	nonsense	AD	Cleidocranial dysplasia
inVal_80	F	11	NIPBL	de novo	NM_133433.3	het	c.1507A＞G	p.Lys503Glu	missense	AD	Cornelia de Lange syndrome 1
inVal_81	M	13	\	\	\	\	\	\	\	\	\
inVal_82	M	1.25	\	\	\	\	\	\	\	\	\
inVal_83	M	4	TBC1D24	Maternal+Paternal	NM_020705.2	cohet	c.229_240del/c.1508-2A>C	p.77_80del/p.?	inframe deletion/splicing	AR	Developmental and epileptic encephalopathy 16
inVal_84	M	0.75	\	\	\	\	\	\	\	\	\
inVal_85	F	0.58	PAX6	de novo	NM_001368894.2	het	c.412A＞G	p.Asn138Asp	missense	AD	Optic nerve hypoplasia
inVal_86	M	1.5	\	\	\	\	\	\	\	\	\
inVal_87	M	0.67	\	\	\	\	\	\	\	\	\
inVal_88	F	3	\	\	\	\	\	\	\	\	\
inVal_89	M	4	\	\	\	\	\	\	\	\	\
inVal_90	M	3	\	\	\	\	\	\	\	\	\
inVal_91	M	0.67	\	\	\	\	\	\	\	\	\
inVal_92	F	10	\	\	\	\	\	\	\	\	\
inVal_93	F	6	\	\	\	\	\	\	\	\	\
inVal_94	M	1	chr1:849466-2467642	de novo	\	het	chr1:849466-2467642del	p.?	CNV	Unavailable	CNV syndrome (1p36 microdeletion syndrome)
inVal_95	M	2	\	\	\	\	\	\	\	\	\
inVal_96	M	0.5	\	\	\	\	\	\	\	\	\
inVal_97	M	3.75	\	\	\	\	\	\	\	\	\
inVal_98	M	4	\	\	\	\	\	\	\	\	\
inVal_99	M	5	\	\	\	\	\	\	\	\	\
inVal_100	M	2	SCN1A	de novo	NM_001165963.4	het	c.182T>C	p.Leu61Pro	missense	AD	SCN1A-related epileptic encephalopathy
inVal_101	F	3	\	\	\	\	\	\	\	\	\
inVal_102	M	2.5	\	\	\	\	\	\	\	\	\
Abbreviations: g-NDDs, genetic neurodevelopmental disorders; trio-WES, trio-based whole exome sequencing; CNV, copy-number variant. Note: (1) M, male; F, female. (2) het, heterozygosity; hemi, hemizygosity; homo, homozygosity; cohet, compound heterozygosity. (3) AD, autosomal dominant; AR, autosomal recessive; XLD, X-linked dominant; XLR, X-linked recessive; Unavailable, considering the complexit…
unavailable. (4) "/" means negative genetic results detected by trio-WES.
