# Supplementary material for: Establishment and validation of a phenotype-driven predictive model for the diagnostic efficacy of trio-based whole exome sequencing (trio-WES) in children with genetic neurodevelopmental disorders (g-NDDs)
Source: Front Neurol. 2025 Oct 15;16:1574021. doi: 10.3389/fneur.2025.1574021 (PMC12568429; doi:10.3389/fneur.2025.1574021)
Supplement: Supplementary file 4 [file Data_Sheet_4.XLS]

## Sheet: Sheet1
Supplementary File 4: The detailed information about the clinical phenotypes and manifestations of the 102 g-NDDs patients in internal validation cohort.
id	Sex	Onset age (y)	GDD/ID severity	ASD	ADHD	EP	NDC complexity	HCA	BM	Ocular/visual dysfunctions	Ear anomalies/hearing loss
inVal_1	M	3	severe-profound	N	N	Y	simple	N	N	N	N
inVal_2	M	14	mild-moderate	Y	N	N	simple	N	N	N	N
inVal_3	M	2	mild-moderate	Y	N	N	simple	N	N	N	Y (Hearing loss)
inVal_4	M	11	severe-profound	Y	Y	Y	complicated	N	Y (Cerebellar malformation)	N	N
inVal_5	M	15	mild-moderate	Y	N	N	simple	N	N	N	N
inVal_6	F	1	mild-moderate	Y	N	N	simple	N	N	N	N
inVal_7	M	5	mild-moderate	Y	N	N	simple	Y (Microcephaly)	N	N	N
inVal_8	F	2.5	severe-profound	Y	N	N	simple	Y (Macrocephaly)	Y (Cerebral atrophy)	N	N
inVal_9	F	2	severe-profound	Y	N	N	simple	Y (Microcephaly)	N	N	N
inVal_10	M	13	severe-profound	Y	Y	N	complicated	Y (Microcephaly)	N	N	N
inVal_11	M	2.5	mild-moderate	N	Y	Y	complicated	N	N	N	N
inVal_12	F	3.67	severe-profound	N	N	Y	simple	Y (Microcephaly)	Y (Cerebellar atrophy)	N	N
inVal_13	M	2	mild-moderate	Y	N	N	simple	N	N	N	N
inVal_14	M	1	mild-moderate	Y	N	N	simple	N	N	N	N
inVal_15	F	1	severe-profound	Y	N	N	simple	Y (Microcephaly)	N	N	N
inVal_16	M	0.5	severe-profound	Y	N	N	simple	N	Y (Multple temporal nodules)	N	N
inVal_17	F	13	mild-moderate	Y	N	N	simple	N	N	N	N
inVal_18	F	2	mild-moderate	N	N	Y	simple	N	N	N	N
inVal_19	M	1	mild-moderate	Y	N	N	simple	N	N	N	N
inVal_20	M	1	mild-moderate	Y	N	N	simple	N	N	N	N
inVal_21	M	4	severe-profound	Y	Y	N	complicated	N	Y (Cerebral atrophy)	N	N
inVal_22	M	2.67	mild-moderate	Y	N	N	simple	N	N	N	N
inVal_23	M	3	severe-profound	N	N	Y	simple	N	N	N	Y (Hearing loss)
inVal_24	M	1	severe-profound	Y	N	N	simple	Y (Microcephaly)	N	N	N
inVal_25	M	11	mild-moderate	Y	N	N	simple	N	Y (Dysplasia of corpus callosum)	N	Y (Hearing loss)
inVal_26	M	1	mild-moderate	Y	N	N	simple	N	Y (Dysplasia of corpus callosum)	N	N
inVal_27	F	0.42	mild-moderate	Y	N	N	simple	N	Y (Multple temporal nodules)	N	N
inVal_28	M	2	mild-moderate	N	N	Y	simple	N	N	N	N
inVal_29	M	2	severe-profound	Y	N	N	simple	Y (Microcephaly)	Y (Dysplasia of corpus callosum)	N	Y (Hearing loss)
inVal_30	M	9	severe-profound	N	Y	Y	complicated	N	N	N	N
inVal_31	M	9	severe-profound	N	N	Y	simple	Y (Microcephaly)	Y (Gyral malformation)	N	N
inVal_32	M	4.75	severe-profound	N	N	Y	simple	Y (Microcephaly)	Y (Dysplasia of corpus callosum)	N	N
inVal_33	M	5.67	severe-profound	N	N	Y	simple	Y (Microcephaly)	Y (Cerebral atrophy)	N	N
inVal_34	M	12	mild-moderate	Y	N	N	simple	N	N	N	N
inVal_35	M	3.75	severe-profound	Y	Y	Y	complicated	Y (Macrocephaly)	Y (Cerebral malformation)	N	N
inVal_36	M	1	severe-profound	Y	N	N	simple	Y (Microcephaly)	N	N	N
inVal_37	M	2	mild-moderate	N	Y	N	simple	N	N	N	N
inVal_38	M	2	severe-profound	N	Y	N	simple	N	N	N	N
inVal_39	M	1	severe-profound	Y	N	N	simple	Y (Microcephaly)	Y (Gyral malformation/Pachygyria)	N	Y (Hearing loss)
inVal_40	M	14	mild-moderate	N	N	Y	simple	N	N	Y (Visual defects)	N
inVal_41	F	3	mild-moderate	Y	N	N	simple	N	N	N	N
inVal_42	M	7	mild-moderate	Y	Y	Y	complicated	N	N	N	N
inVal_43	M	12	severe-profound	Y	N	N	simple	N	N	N	N
inVal_44	M	4	mild-moderate	Y	N	N	simple	N	Y (Dysplasia of corpus callosum)	N	N
inVal_45	M	2	mild-moderate	Y	N	N	simple	N	N	N	N
inVal_46	M	8	mild-moderate	Y	N	N	simple	N	N	N	N
inVal_47	M	12	mild-moderate	Y	N	N	simple	N	N	N	N
inVal_48	M	12	severe-profound	Y	Y	Y	complicated	Y (Microcephaly)	N	N	N
inVal_49	F	12	severe-profound	N	Y	Y	complicated	Y (Microcephaly)	N	N	N
inVal_50	M	15	mild-moderate	Y	N	N	simple	N	N	N	N
inVal_51	M	0.5	mild-moderate	Y	N	N	simple	Y (Microcephaly)	N	N	N
inVal_52	F	3	severe-profound	Y	Y	Y	complicated	Y (Microcephaly)	Y (Dysplasia of corpus callosum)	N	N
inVal_53	M	7	mild-moderate	Y	N	N	simple	N	N	N	N
inVal_54	M	6	mild-moderate	Y	N	N	simple	N	N	N	N
inVal_55	M	2	mild-moderate	N	N	Y	simple	N	N	N	Y (Hearing loss)
inVal_56	F	1.83	mild-moderate	N	N	Y	simple	Y (Microcephaly)	Y (Dysplasia of corpus callosum)	N	N
inVal_57	M	7	mild-moderate	N	N	Y	simple	N	N	N	N
inVal_58	M	2	mild-moderate	N	N	Y	simple	N	N	N	N
inVal_59	M	0.5	mild-moderate	Y	N	N	simple	Y (Macrocephaly)	N	N	N
inVal_60	F	2	severe-profound	Y	Y	Y	complicated	Y (Microcephaly)	N	N	N
inVal_61	M	2	severe-profound	N	N	Y	simple	Y (Macrocephaly)	N	N	N
inVal_62	F	4	mild-moderate	Y	N	N	simple	N	N	N	N
inVal_63	F	4	mild-moderate	Y	N	N	simple	N	N	N	N
inVal_64	F	2	severe-profound	Y	Y	N	complicated	Y (Microcephaly)	N	N	N
inVal_65	M	12	mild-moderate	Y	Y	Y	complicated	N	N	N	N
inVal_66	M	4	mild-moderate	Y	Y	Y	complicated	N	N	N	N
inVal_67	M	1	mild-moderate	Y	N	N	simple	N	N	N	N
inVal_68	F	1	severe-profound	Y	N	N	simple	N	N	N	N
inVal_69	M	8	mild-moderate	N	Y	Y	complicated	N	N	N	N
inVal_70	M	0.08	mild-moderate	Y	N	N	simple	N	N	N	N
inVal_71	F	18	severe-profound	N	N	Y	simple	Y (Microcephaly)	N	N	N
inVal_72	F	3	mild-moderate	Y	N	N	simple	N	N	N	N
inVal_73	M	4	mild-moderate	Y	Y	Y	complicated	N	N	N	N
inVal_74	M	0.58	mild-moderate	Y	N	N	simple	N	N	N	N
inVal_75	M	2	severe-profound	N	N	Y	simple	N	N	N	N
inVal_76	M	1.17	severe-profound	Y	N	N	simple	Y (Microcephaly)	Y (Hippocampal malformation)	N	N
inVal_77	M	3	severe-profound	N	N	Y	simple	Y (Microcephaly)	Y (Cerebellar atrophy)	N	N
inVal_78	F	5	severe-profound	N	N	Y	simple	Y (Microcephaly)	Y (Cerebellar atrophy)	N	N
inVal_79	M	6	mild-moderate	Y	Y	Y	complicated	Y (Macrocephaly)	Y (Dysplasia of corpus callosum)	N	N
inVal_80	F	11	severe-profound	Y	Y	N	complicated	Y (Microcephaly)	Y (Dysplasia of corpus callosum)	N	N
inVal_81	M	13	mild-moderate	N	N	Y	simple	N	N	N	N
inVal_82	M	1.25	mild-moderate	Y	N	N	simple	N	Y (Dysplasia of corpus callosum)	N	N
inVal_83	M	4	severe-profound	N	Y	N	simple	Y (Microcephaly)	N	N	N
inVal_84	M	0.75	mild-moderate	Y	N	N	simple	N	N	N	N
inVal_85	F	0.58	mild-moderate	Y	N	N	simple	Y (Microcephaly)	N	Y (Esotropia/Visual defects)	N
inVal_86	M	1.5	mild-moderate	Y	N	N	simple	N	N	N	N
inVal_87	M	0.67	mild-moderate	Y	N	N	simple	N	N	N	N
inVal_88	F	3	mild-moderate	Y	N	N	simple	N	N	N	N
inVal_89	M	4	severe-profound	Y	N	N	simple	Y (Microcephaly)	N	N	N
inVal_90	M	3	mild-moderate	N	Y	Y	complicated	N	N	N	N
inVal_91	M	0.67	mild-moderate	Y	N	N	simple	N	Y (Dysplasia of corpus callosum)	N	N
inVal_92	F	10	mild-moderate	Y	Y	Y	complicated	N	N	N	N
inVal_93	F	6	severe-profound	Y	Y	Y	complicated	N	N	N	N
inVal_94	M	1	severe-profound	Y	N	N	simple	N	N	N	N
inVal_95	M	2	mild-moderate	N	N	Y	simple	N	N	N	N
inVal_96	M	0.5	mild-moderate	Y	N	N	simple	N	N	N	N
inVal_97	M	3.75	mild-moderate	N	N	Y	simple	N	N	N	N
inVal_98	M	4	mild-moderate	N	N	Y	simple	N	N	N	N
inVal_99	M	5	mild-moderate	N	N	Y	simple	N	N	N	N
inVal_100	M	2	severe-profound	Y	N	N	simple	Y (Microcephaly)	N	N	N
inVal_101	F	3	mild-moderate	N	N	Y	simple	N	N	N	N
inVal_102	M	2.5	mild-moderate	N	N	Y	simple	N	N	N	N
Abbreviations: g-NDDs, genetic neurodevelopmental disorders; GDD/ID, global developmental delay/intellectual disability; NDC, neurodevelopmental comorbidity; ASD, diagnosed autism spectrum disorder; ADHD, diagnosed attention deficit hyperactivity disorder; EP, epilepsy; HCA, head circumference abnormality; BM, brain malformation. Note: (1) M, male; F, female. (2) "Y" means "obvious abnormality on…
coexisting one type of NDC (ASD or ADHD or EP) in g-NDDs individuals"; "complicated" means "coexisting two or three types of NDC (ASD or ADHD or EP) in g-NDDs individuals".
