# Supplementary material for: Establishment and validation of a phenotype-driven predictive model for the diagnostic efficacy of trio-based whole exome sequencing (trio-WES) in children with genetic neurodevelopmental disorders (g-NDDs)
Source: Front Neurol. 2025 Oct 15;16:1574021. doi: 10.3389/fneur.2025.1574021 (PMC12568429; doi:10.3389/fneur.2025.1574021)
Supplement: Supplementary file 5 [file Data_Sheet_5.XLS]

## Sheet: NDD-NPDs
Supplementary File 5: The detailed information about the genetic results of the 97 g-NDDs patients who received trio-WES testing in external validation cohort.
id	Sex	Onset age (y)	Variants_location (GRCH37)	Variants_origin	Transcript	Variants_zygosity	CDS_change	Amino acid_change	Variants_type	Inheritance_pattern	Diagnosis
exVal_1	M	11	SCN1A	de novo	NM_001165963.4	het	c.5423T>C	p.Phe1808Ser	missense	AD	SCN1A-related epileptic encephalopathy
exVal_2	M	9	\	\	\	\	\	\	\	\	\
exVal_3	F	7	TFE3	de novo	NM_006521.6	hemi	c.570C>G	p.His190Gln	missense	XLD	Intellectual developmental disorder, X-linked syndromic, with pigmentary mosaicism and coarse facies
exVal_4	F	2.5	chrX:153295818-153298008	de novo	\	het	chrX:153295818-153298008del	p.?	CNV	Unavailable	CNV syndrome (Rett syndrome)
exVal_5	M	3.08	\	\	\	\	\	\	\	\	\
exVal_6	M	5.75	\	\	\	\	\	\	\	\	\
exVal_7	M	6.58	ABCD1	Maternal	NM_000033.4	hemi	c.502delG	p.Ala168Profs*30	frameshift	XLD	Adrenoleukodystrophy
exVal_8	M	0.5	KCNQ2	de novo	NM_172107.4	het	c.400A>G	p.Ile134Val	missense	AD	Developmental and epileptic encephalopathy 7
exVal_9	M	8	\	\	\	\	\	\	\	\	\
exVal_10	M	0.5	\	\	\	\	\	\	\	\	\
exVal_11	M	2.17	\	\	\	\	\	\	\	\	\
exVal_12	M	6.08	chr16: 29675050-30199897	de novo	\	het	chr16: 29675050-30199897del	p.?	CNV	Unavailable	CNV syndrome (16p11.2 microdeletion syndrome)
exVal_13	M	3.5	SCN2A	de novo	NM_001040142.2	het	c.823C>T	p.Arg275*	nonsense	AD	Developmental and epileptic encephalopathy 11
exVal_14	M	7	chr17:16842861-20359984	de novo	\	het	chr17:16842861-20359984del	p.?	CNV	Unavailable	CNV syndrome (17p11.2 microdeletion syndrome)
exVal_15	M	8	\	\	\	\	\	\	\	\	\
exVal_16	M	4.25	\	\	\	\	\	\	\	\	\
exVal_17	M	1.5	\	\	\	\	\	\	\	\	\
exVal_18	F	2.08	\	\	\	\	\	\	\	\	\
exVal_19	M	8	\	\	\	\	\	\	\	\	\
exVal_20	F	0.3	\	\	\	\	\	\	\	\	\
exVal_21	F	5	\	\	\	\	\	\	\	\	\
exVal_22	F	3.5	chr22:44489808-51216409	de novo	\	het	chr22:44489808-51216409del	p.?	CNV	Unavailable	CNV syndrome (Phelan-McDermid syndrome)
exVal_23	M	8	\	\	\	\	\	\	\	\	\
exVal_24	F	6.5	\	\	\	\	\	\	\	\	\
exVal_25	M	12	GJB2	Maternal+Paternal	NM_004004.6	homo	c.235del/c.235del	p.Leu79fs*3/p.Leu79fs*3	frameshift	AR	Deafness, autosomal recessive 1A
exVal_26	F	10	SCN5A	de novo	NM_000335.5	het	c.2893C>T	p.Arg965Cys	missense	AD	Brugada syndrome 1
exVal_27	F	9	SOX6	de novo	NM_001367873.1	het	c.949G>C	p.Ala317Pro	missense	AD	Tolchin-Le Caignec syndrome
exVal_28	F	1.17	MMACHC	Maternal+Paternal	NM_015506.3	homo	c.609G>A/c.609G>A	p.Trp203*/p.Trp203*	nonsense/nonsense	AR	Methylmalonic aciduria and homocystinuria, cblC type
exVal_29	F	6.5	MECP2	de novo	NM_001110792.2	het	c.538C>T	p.Arg180*	nonsense	AD	Rett syndrome
exVal_30	M	11	\	\	\	\	\	\	\	\	\
exVal_31	M	5.75	\	\	\	\	\	\	\	\	\
exVal_32	M	1.17	\	\	\	\	\	\	\	\	\
exVal_33	M	7	ELOVL1	de novo	NM_022821.4	het	c.494C>T	p.Ser165Phe	missense	AD	Ichthyotic keratoderma, spasticity, hypomyelination, and dysmorphic facies
exVal_34	M	3.5	\	\	\	\	\	\	\	\	\
exVal_35	M	5.08	CTNNB1	de novo	NM_001904.4	het	c.1525-2A>G	p.?	splicing	AD	Neurodevelopmental disorder with spastic diplegia and visual defects
exVal_36	M	3.83	\	\	\	\	\	\	\	\	\
exVal_37	F	1.25	\	\	\	\	\	\	\	\	\
exVal_38	M	2.83	\	\	\	\	\	\	\	\	\
exVal_39	M	1.5	ASXL3	de novo	NM_030632.3	het	c.4462_4465del	p.Thr1488Serfs*17	frameshift	AD	Bainbridge-Ropers syndrome
exVal_40	F	2.83	KIF5A	de novo	NM_004984.2	het	c.2624T>C	p.Leu875Pro	missense	AD	Spastic paraplegia 10, autosomal dominant
exVal_41	M	0.83	NONO	de novo	NM_007363.5	hemi	c.1009C>T	p.Arg337*	nonsense	XLD	Intellectual developmental disorder, X-linked syndromic 34
exVal_42	M	2	MAP2K1	de novo	NM_002755.4	het	c.389A>G	p.Tyr130Cys	missense	AD	Cardiofaciocutaneous syndrome 3
exVal_43	F	1	\	\	\	\	\	\	\	\	\
exVal_44	M	5.92	chr9:14807-43920370	de novo	\	het	chr9:14807-43920370dup	p.?	CNV	Unavailable	CNV syndrome (9p duplication syndrome)
exVal_45	M	1.92	\	\	\	\	\	\	\	\	\
exVal_46	M	1.92	\	\	\	\	\	\	\	\	\
exVal_47	F	10	SPEN	de novo	NM_015001.3	het	c.1000del	p.Ser334Valfs*32	frameshift	AD	Radio-Tartaglia syndrome
exVal_48	M	13	\	\	\	\	\	\	\	\	\
exVal_49	M	6.75	\	\	\	\	\	\	\	\	\
exVal_50	F	10	\	\	\	\	\	\	\	\	\
exVal_51	M	7.25	ARHGAP35	de novo	NM_004491.5	het	c.2597C>T	p.Ser866Phe	missense	AD	ARHGAP35-related intellectual developmental disorder
exVal_52	F	4.42	CIC	de novo	NM_001304815.2	het	c.1561 T>G	p.Cys521Gly	missense	AD	autosomal dominant intellectual developmental disorder-45
exVal_53	M	7.25	NR2F1	de novo	NM_005654.6	het	c.991+2(IVS2) T>G	p.?	splicing	AD	Bosch-Boonstra-Schaaf optic atrophy syndrome
exVal_54	M	2	MLL3	de novo	NM_170606.3	het	c.9451 C>T	p.Gln3151*	nonsense	AD	Kleefstra syndrome-2
exVal_55	M	4.83	ASXL3	de novo	NM_030632.3	het	loss (EXON:1-12)(all) chr18:31158595-31326559del	p.?	exon deletion	AD	Bainbridge-Ropers syndrome
exVal_56	M	6	DYNC1H1	de novo	NM_001376.5	het	c.5828 G>C	p.Arg1943Pro	missense	AD	autosomal dominant intellectual developmental disorder-13
exVal_57	M	3.5	\	\	\	\	\	\	\	\	\
exVal_58	M	3.83	chr1:146631143-147608077	de novo	\	het	chr1:146631143-147608077dup	p.?	CNV	Unavailable	CNV syndrome (1q21.2 microduplication syndrome)
exVal_59	M	3.25	chr16:14960411-16313681	Paternal	\	het	chr16:14960411-16313681del	p.?	CNV	Unavailable	CNV syndrome (16p13.11 microdeletion syndrome)
exVal_60	M	5	chr22:43575624-51220722	de novo	\	het	chr22:43575624-51220722del	p.?	CNV	Unavailable	CNV syndrome (22q13.2-q13.33 microdeletion syndrome)
exVal_61	M	5.33	\	\	\	\	\	\	\	\	\
exVal_62	F	5.17	\	\	\	\	\	\	\	\	\
exVal_63	M	3.5	\	\	\	\	\	\	\	\	\
exVal_64	F	7.58	\	\	\	\	\	\	\	\	\
exVal_65	M	3.67	\	\	\	\	\	\	\	\	\
exVal_66	M	3.42	\	\	\	\	\	\	\	\	\
exVal_67	M	3.5	\	\	\	\	\	\	\	\	\
exVal_68	M	4.25	\	\	\	\	\	\	\	\	\
exVal_69	M	6.75	\	\	\	\	\	\	\	\	\
exVal_70	M	14.5	\	\	\	\	\	\	\	\	\
exVal_71	M	3.42	\	\	\	\	\	\	\	\	\
exVal_72	M	4.83	chr11:44530480-50783853	de novo	\	het	chr11:44530480-50783853del	p.?	CNV	Unavailable	CNV syndrome (Potocki-Shaffer syndrome)
exVal_73	F	3.92	\	\	\	\	\	\	\	\	\
exVal_74	M	5.17	\	\	\	\	\	\	\	\	\
exVal_75	M	4.17	\	\	\	\	\	\	\	\	\
exVal_76	F	4.17	GJB2	Maternal+Paternal	NM_004004.5	homo	c.109G>A/c.109G>A	p.Vall137Ile/p.Vall137Ile	missense/missense	AR	Deafness, autosomal recessive 1A
exVal_77	F	1.5	KLHL20	de novo	NM_014458.4	het	c.1069G>A	p.Gly357Arg	missense	AD	KLHL20-related syndromic neurodevelopmental disorders
exVal_78	F	3.67	\	\	\	\	\	\	\	\	\
exVal_79	F	7	ZBTB18	de novo	NM_205768.3	het	c.583C>T	p.Arg195*	nonsense	AD	Intellectual developmental disorder, autosomal dominant 22
exVal_80	M	5.08	\	\	\	\	\	\	\	\	\
exVal_81	M	1.67	\	\	\	\	\	\	\	\	\
exVal_82	M	6.08	\	\	\	\	\	\	\	\	\
exVal_83	M	10	\	\	\	\	\	\	\	\	\
exVal_84	M	1.5	\	\	\	\	\	\	\	\	\
exVal_85	M	4	\	\	\	\	\	\	\	\	\
exVal_86	M	4	ARHGEF9	Maternal	NM_001353921.2	hemi	c.582+1G>A	p.?	splicing	XLD	Developmental and epileptic encephalopathy 8
exVal_87	F	1.06	KRAS	de novo	NM_004985.5	het	c.65A>G	p.Gln22Arg	missense	AD	Noonan syndrome 3
exVal_88	F	2.83	\	\	\	\	\	\	\	\	\
exVal_89	M	4.33	CTNNB1	de novo	NM_001904.4	het	c.1154_1155del	p.Leu385Glnfs*9	frameshift	AD	Neurodevelopmental disorder with spastic diplegia and visual defects
exVal_90	M	3.33	EIF4A2	de novo	NM_001967.4	het	c.646A>G	p.Thr216Ala	missense	AD	Neurodevelopmental disorder with hypotonia and speech delay, with or without seizures
exVal_91	F	8	\	\	\	\	\	\	\	\	\
exVal_92	M	4.58	BICRA	de novo	NM_015711.3	het	c.1013dup	p.Ala339Glyfs*335	frameshift	AD	Coffin-Siris syndrome 12
exVal_93	M	3.25	\	\	\	\	\	\	\	\	\
exVal_94	F	1.5	\	\	\	\	\	\	\	\	\
exVal_95	M	6.06	ABCD1	Maternal	NM_000033.4	hemi	c.978G>A	p.Trp326*	nonsense	XLD	Adrenoleukodystrophy
exVal_96	M	4.92	chr7:72717395-74148323	de novo	\	het	chr7:72717395-74148323del	p.?	CNV	Unavailable	CNV syndrome (Williams-Beuren syndrome)
exVal_97	M	5.06	\	\	\	\	\	\	\	\	\
Abbreviations: g-NDDs, genetic neurodevelopmental disorders; trio-WES, trio-based whole exome sequencing; CNV, copy-number variant. Note: (1) M, male; F, female. (2) het, heterozygosity; hemi, hemizygosity; homo, homozygosity; cohet, compound heterozygosity. (3) AD, autosomal dominant; AR, autosomal recessive; XLD, X-linked dominant; XLR, X-linked recessive; Unavailable, considering the complexit…
means negative genetic results detected by trio-WES.
