# Supplementary material for: Establishment and validation of a phenotype-driven predictive model for the diagnostic efficacy of trio-based whole exome sequencing (trio-WES) in children with genetic neurodevelopmental disorders (g-NDDs)
Source: Front Neurol. 2025 Oct 15;16:1574021. doi: 10.3389/fneur.2025.1574021 (PMC12568429; doi:10.3389/fneur.2025.1574021)
Supplement: Supplementary file 6 [file Data_Sheet_6.XLS]

## Sheet: Sheet1
Supplementary File 6: The detailed information about the clinical phenotypes and manifestations of the 97 g-NDDs patients in external validation set.
id	Sex	Onset age (y)	GDD/ID severity	ASD	ADHD	EP	NDC complexity	HCA	BM	Ocular/visual dysfunctions	Ear anomalies/hearing loss
exVal_1	M	11	mild-moderate	Y	N	Y	complicated	Y (Microcephaly)	N	N	N
exVal_2	M	9	mild-moderate	N	Y	N	simple	N	N	N	N
exVal_3	F	7	severe-profound	Y	Y	N	complicated	N	N	N	N
exVal_4	F	2.5	severe-profound	Y	N	N	simple	Y (Microcephaly)	N	N	N
exVal_5	M	3.08	mild-moderate	N	N	Y	simple	N	N	N	N
exVal_6	M	5.75	mild-moderate	N	N	Y	simple	Y (Microcephaly)	N	N	N
exVal_7	M	6.58	mild-moderate	Y	N	N	simple	N	N	Y (Visual defects)	N
exVal_8	M	0.5	mild-moderate	N	N	Y	simple	Y (Microcephaly)	Y (Hippocampal atrophy)	N	N
exVal_9	M	8	mild-moderate	N	N	Y	simple	N	N	N	N
exVal_10	M	0.5	mild-moderate	N	N	Y	simple	Y (Microcephaly)	N	N	N
exVal_11	M	2.17	mild-moderate	Y	N	N	simple	Y (Microcephaly)	N	N	N
exVal_12	M	6.08	severe-profound	Y	Y	N	complicated	Y (Microcephaly)	Y (Chiari malformation-type 1)	N	N
exVal_13	M	3.5	severe-profound	Y	N	Y	complicated	Y (Microcephaly)	N	N	N
exVal_14	M	7	severe-profound	Y	Y	N	complicated	Y (Microcephaly)	N	N	N
exVal_15	M	8	mild-moderate	Y	Y	N	complicated	N	N	N	N
exVal_16	M	4.25	mild-moderate	N	N	Y	simple	N	N	N	N
exVal_17	M	1.5	mild-moderate	N	Y	N	simple	N	N	N	N
exVal_18	F	2.08	mild-moderate	Y	N	N	simple	N	N	N	N
exVal_19	M	8	mild-moderate	N	N	Y	simple	N	N	N	N
exVal_20	F	0.3	mild-moderate	N	N	Y	simple	Y (Microcephaly)	N	N	N
exVal_21	F	5	mild-moderate	N	Y	N	simple	N	N	N	N
exVal_22	F	3.5	severe-profound	Y	N	N	simple	Y (Microcephaly)	N	N	N
exVal_23	M	8	mild-moderate	N	Y	N	simple	N	N	N	N
exVal_24	F	6.5	mild-moderate	N	N	Y	simple	N	Y (Hippocampal atrophy)	N	N
exVal_25	M	12	severe-profound	Y	N	N	simple	N	N	N	Y (Hearing loss)
exVal_26	F	10	mild-moderate	Y	N	Y	complicated	N	N	N	N
exVal_27	F	9	severe-profound	Y	N	N	simple	N	N	N	Y (Hearing loss)
exVal_28	F	1.17	severe-profound	N	N	Y	simple	N	N	N	N
exVal_29	F	6.5	severe-profound	Y	Y	N	complicated	N	N	N	N
exVal_30	M	11	mild-moderate	N	N	Y	simple	N	N	N	N
exVal_31	M	5.75	mild-moderate	N	N	Y	simple	N	N	N	N
exVal_32	M	1.17	mild-moderate	N	N	Y	simple	N	Y (Cerebral atrophy)	N	N
exVal_33	M	7	severe-profound	Y	N	N	simple	N	N	N	N
exVal_34	M	3.5	mild-moderate	Y	N	N	simple	N	N	N	N
exVal_35	M	5.08	severe-profound	Y	N	Y	complicated	Y (Microcephaly)	N	Y (Familial exudative vitreoretinopathy)	N
exVal_36	M	3.83	mild-moderate	N	N	Y	simple	N	N	N	Y (Hearing loss)
exVal_37	F	1.25	mild-moderate	N	N	Y	simple	N	N	N	N
exVal_38	M	2.83	mild-moderate	N	N	Y	simple	N	N	N	N
exVal_39	M	1.5	severe-profound	Y	N	N	simple	Y (Microcephaly)	N	N	N
exVal_40	F	2.83	severe-profound	Y	N	Y	complicated	Y (Microcephaly)	Y (Fifth & sixth ventricular formation)	N	N
exVal_41	M	2.83	severe-profound	Y	Y	N	complicated	Y (Microcephaly)	Y (Fifth & sixth ventricular formation)	N	Y (Hearing loss)
exVal_42	M	2	severe-profound	Y	Y	N	complicated	Y (Microcephaly)	N	N	N
exVal_43	F	1	mild-moderate	N	Y	N	simple	N	N	N	N
exVal_44	M	5.92	severe-profound	Y	N	Y	complicated	Y (Microcephaly)	N	N	N
exVal_45	M	1.92	mild-moderate	N	N	Y	simple	N	N	N	N
exVal_46	M	1.92	mild-moderate	N	Y	N	simple	N	N	N	N
exVal_47	F	10	severe-profound	N	Y	N	simple	N	N	N	N
exVal_48	M	13	mild-moderate	N	N	Y	simple	N	N	N	N
exVal_49	M	6.75	mild-moderate	N	Y	N	simple	N	N	N	N
exVal_50	F	10	mild-moderate	N	Y	N	simple	N	N	N	N
exVal_51	M	7.25	severe-profound	Y	Y	N	complicated	N	N	N	N
exVal_52	F	4.42	severe-profound	Y	Y	N	complicated	Y (Microcephaly)	N	Y (Visual defects)	N
exVal_53	M	7.25	severe-profound	Y	Y	N	complicated	Y (Microcephaly)	N	Y (Visual defects)	N
exVal_54	M	2	severe-profound	Y	Y	N	complicated	N	N	N	N
exVal_55	M	4.83	severe-profound	Y	N	Y	complicated	N	N	N	N
exVal_56	M	6	severe-profound	Y	Y	Y	complicated	N	N	Y (astigmatism)	N
exVal_57	M	3.5	mild-moderate	Y	N	N	simple	N	N	N	N
exVal_58	M	3.83	severe-profound	Y	Y	N	complicated	N	N	Y (Visual defects)	N
exVal_59	M	3.25	mild-moderate	Y	Y	N	complicated	N	N	N	N
exVal_60	M	5	severe-profound	Y	N	Y	complicated	Y (Microcephaly)	Y (Dysplasia of corpus callosum)	N	N
exVal_61	M	5.33	mild-moderate	Y	Y	N	complicated	N	N	N	N
exVal_62	F	5.17	severe-profound	Y	N	N	simple	N	N	N	N
exVal_63	M	3.5	mild-moderate	Y	N	N	simple	N	N	N	N
exVal_64	F	7.58	mild-moderate	Y	N	N	simple	N	N	N	N
exVal_65	M	3.67	mild-moderate	Y	N	N	simple	N	N	N	N
exVal_66	M	3.42	mild-moderate	Y	N	N	simple	N	N	N	N
exVal_67	M	3.5	mild-moderate	Y	N	N	simple	N	N	Y (Visual defects)	N
exVal_68	M	4.25	mild-moderate	Y	N	N	simple	N	N	Y (Visual defects)	Y (Hearing loss)
exVal_69	M	6.75	mild-moderate	Y	Y	N	complicated	N	N	N	N
exVal_70	M	14.5	mild-moderate	Y	Y	N	complicated	N	N	N	N
exVal_71	M	3.42	severe-profound	Y	N	N	simple	N	N	N	Y (Hearing loss)
exVal_72	M	4.83	severe-profound	Y	N	Y	complicated	N	N	N	Y (Accessory auricle)
exVal_73	F	3.92	mild-moderate	Y	N	N	simple	N	N	Y (Visual defects)	N
exVal_74	M	5.17	mild-moderate	Y	N	N	simple	N	N	N	N
exVal_75	M	4.17	mild-moderate	Y	N	N	simple	N	N	N	N
exVal_76	F	4.17	severe-profound	Y	N	N	simple	Y (Microcephaly)	Y (Dysplasia of corpus callosum)	N	Y (Hearing loss)
exVal_77	F	1.5	severe-profound	Y	N	N	simple	Y (Microcephaly)	N	N	N
exVal_78	F	3.67	mild-moderate	Y	N	N	simple	N	N	N	N
exVal_79	F	7	severe-profound	Y	N	Y	complicated	Y (Microcephaly)	N	N	N
exVal_80	M	5.08	mild-moderate	Y	N	N	simple	N	N	N	N
exVal_81	M	1.67	mild-moderate	N	N	Y	simple	N	N	N	N
exVal_82	M	6.08	mild-moderate	N	N	Y	simple	Y (Microcephaly)	N	N	N
exVal_83	M	10	mild-moderate	Y	N	N	simple	N	N	N	N
exVal_84	M	1.5	mild-moderate	N	N	Y	simple	N	N	N	Y (Hearing loss)
exVal_85	M	4	mild-moderate	Y	N	N	simple	N	N	N	N
exVal_86	M	4	mild-moderate	Y	N	N	simple	N	N	N	N
exVal_87	F	1.06	mild-moderate	N	N	Y	simple	Y (Macrocephaly)	N	N	N
exVal_88	F	2.83	mild-moderate	N	Y	N	simple	N	N	N	N
exVal_89	M	4.33	severe-profound	N	N	Y	simple	Y (Microcephaly)	N	N	N
exVal_90	M	3.33	mild-moderate	N	Y	N	simple	N	N	N	N
exVal_91	F	8	mild-moderate	N	Y	N	simple	N	N	N	N
exVal_92	M	4.58	severe-profound	N	Y	N	simple	N	N	N	N
exVal_93	M	3.25	mild-moderate	N	Y	N	simple	N	N	N	N
exVal_94	F	1.5	mild-moderate	N	N	Y	simple	Y (Macrocephaly)	N	N	N
exVal_95	M	6.06	mild-moderate	N	Y	N	simple	N	N	N	N
exVal_96	M	4.92	mild-moderate	Y	N	N	simple	N	N	N	N
exVal_97	M	5.06	mild-moderate	Y	Y	N	complicated	N	N	Y (astigmatism)	N
Abbreviations: g-NDDs, genetic neurodevelopmental disorders; GDD/ID, global developmental delay/intellectual disability; NDC, neurodevelopmental comorbidity; ASD, diagnostic autism spectrum disorder; ADHD, diagnostic attention deficit hyperactivity disorder; EP, epilepsy; HCA, head circumference abnormality; BM, brain malformation. Note: (1) M, male; F, female. (2) "Y" means "obvious abnormality …
means " "coexisting two or three types of NDC (ASD or ADHD or EP) in g-NDDs individuals".
